# Supplementary material for: Maximum chest CT score is associated with progression to severe illness in patients with COVID-19: a retrospective study from Wuhan, China
Source: BMC Infect Dis. 2020 Dec 11;20:953. doi: 10.1186/s12879-020-05683-3 (PMC7729688; doi:10.1186/s12879-020-05683-3)
Supplement: Supplementary file 1 — Additional file 1. [file 12879_2020_5683_MOESM1_ESM.xlsx]

## Sheet: data
Patient No.	Fever	Cough	Sputum	Weakness	Diarrhea	Nausea/Vomiting	Chest tightness	Dyspnea	Myalgia	Chill	Conjunctival congestion	Dizziness	WBC(×109/L）	RBC count	Hemoglobin, g/L	Platelet, ×109/L	Lymphocyte count, ×109/L	Monocyte count, ×109/L	Percentage of lymphocytes（%）	D-dimer	C-reactive protein	α-Hydroxybutyrate dehydrogenase, U/L	Lactate dehydrogenase, U/L	Creatine kinase, U/L	Alanine aminotransferase, U/L	Aspartate aminotransferase, U/L	γ-Glutamyltransferase, U/L	Blood urea nitrogen, mmol/L	Creatinine, μmol/L	Procalcitonin, ng/mL	Brain natriuretic peptide	Hypertension	Diabetes	Hyperlipemia	Chronic obstructive pulmonary disease	Chronic pulmonary disease	Cerebrovascular disease	Chronic kidney disease	Fatty liver	Hepatitis	Malignancy	Surgery history	Maximum CT score	Initial CT score	Clinical classification	Onset of symptoms to hospital (days)	Hospital stay (days)	Time from illness onset to highest CT score
1	1	1	1	0	0	0	1	0	0	0	0	0	5.64	4.86	138	211	1.7	0.4	30.1	0.49	0.04	92	120	38	46.2	23.5	41.1	3.75	54.7			0	0	0	0	0	0	0	0	0	0	0	5	5	2	9	13	3
2	1	1	0	1	0	0	0	0	1	1	0	1	3.14	4.62	130	81	0.61	0.32	19.4	0.3	1.72	458	629	179	26.7	44	35.9	6.21	80.4			1	0	0	0	0	0	0	0	0	0	0	9	5	2	1	30	13
3	1	1	0	1	0	0	0	0	1	1	0	0	4.66	4.72	339	174	1.32	0.44	28.4	0.24	0.61	138	233	1064.8	125.9	87.6	64.2	5.6	77.2	0.04		0	0	0	0	0	0	0	0	0	0	0	13	4	2	1	15	10
4	1	1	1	0	0	0	0	0	0	0	0	0	6.39	4.03	114	196	1.75	0.46	27.4	1.01	0.31	97	124	25	63.9	58	7	4.81	69.3			0	0	0	0	0	0	0	0	0	0	0	2	2	2	4	34	8
5	1	1	1	0	0	0	0	0	0	0	0	0	7.03	4.03	116	288	1.93	0.79	27.5	0.59	0.03	96	121	64	46	50	38.1	3.62	64.7			0	0	0	0	0	0	0	0	0	0	0	9	9	2	4	13	1
6	1	1	1	0	0	0	0	0	0	0	0	0	5.15	4.64	133	179	1.13	0.43	21.9	0.13	0.99	146	182	27	29.7	20	17.7	5.67	64.8	0.04		0	0	0	0	0	0	0	0	0	0	0	11	3	2	7	18	8
7	1	1	1	0	0	0	0	0	0	0	0	0	1.83	4.16	123	102	0.47	0.12	25.7	0.61	1.63				40.7	37.9	66.6	7.84	24.7	0.04		0	0	0	0	0	0	0	0	0	0	0	7	1	2	4	10	13
8	1	1	0	0	0	0	0	0	1	0	0	0	3.87	4.45	341	157	1.19	0.31	30.8	0.13	0.7	123	169	107.3	50.6	34.1	80.6	3.85	84.5	0.02		0	0	0	0	0	0	0	0	0	0	0	11	7	2	7	17	15
9	1	1	1	0	0	0	0	0	0	0	0	0	5.63	4.75	144	134	1.22	0.51	21.7	0.56	1.16	153	199	85	25.4	14	13.8	4.71	63.2			0	0	0	0	0	0	0	0	0	0	1	11	11	2	5	11	11
10	1	0	0	1	0	0	0	0	1	1	0	0	3.2	4.3	134	201	0.9	0.4	28.1	0.25	0.72	128	163	173.6	25.2	35.6	35.3	4.24	58.7	0.05	14.4	0	0	0	0	0	0	0	0	0	0	0	10	1	2	4	23	14
11	1	0	0	1	0	0	0	0	0	0	0	0	2.72	4.51	147	181	0.64	0.15	23.6	0.44	1.92	153	184	67.7	12.2	17.2	9.4	2.73	54.9	0.02		0	0	0	0	0	0	0	0	0	0	1	10	1	2	4	27	11
12	1	0	0	0	1	0	0	0	0	0	0	0	7.6	4.59	136	344	2.38	0.5	31.3	0.49	0.03	101	129	45	21.5	20.1	12.3	5.31	72	0.03	21	1	0	0	0	0	0	0	0	0	0	1	7	1	2	8	20	17
13	1	1	1	0	0	0	0	0	0	0	0	0	7.56	4.86	138	166	0.86	0.39	11.4	0.36	1.14	150	194	70	29.2	21	21.4	6.18	104.4			0	0	0	0	0	0	0	0	0	0	0	3	1	2	6	13	10
14	1	1	1	0	0	0	0	0	0	0	0	0	5.11	5.16	151	83	0.87	0.58	17	0.28	3.7	147	192	39	21.8	11.6	24.5	5.84	80.6	0.03		0	0	0	0	1	0	0	0	0	0	0	7	4	2	3	27	7
15	0	0	0	1	0	0	0	0	0	0	0	1	3.64	4.44	134	186	1.56	0.37	42.9	0.32	0.16	101	116	33	17.1	17.2	11.2	3.31	65.9			0	0	0	0	0	0	0	0	0	0	0	5	5	2	3	11	4
16	1	1	1	0	0	0	0	0	0	0	0	0	5.89	4.83	139	195	2.07	0.32	35.1	0.48	0.03	89	101	44	16.6	18	11.4	3.68	72.5	0.03		0	0	0	0	0	0	0	0	0	0	0	3	3	2	6	10	1
17	1	1	0	0	0	0	0	0	1	0	0	1	2.44	4.22	131	187	1.15	0.4	47	0.59	0.35	104	151	59	13.3	16.2	14.2	4.73	54.1	0.02		0	0	0	1	1	0	0	0	0	0	0	6	2	2	5	22	12
18	0	1	0	0	0	0	0	0	0	0	0	0	10.63	4.4	137	270	3.13	0.55	29.4	0.2	0.05				10.3	8.5	8.4	4.11	57.1	0.02	22	0	0	0	0	0	0	0	0	0	0	0	3	2	2	5	9	7
19	0	1	1	1	0	0	0	0	1	0	0	0	4.97	4.82	147	142	2.02	0.44	40.5	0.99	1.37	227	336	732.7	97.8	33.7	75.8	5.9	65.3	0.1	10	0	0	0	0	0	0	0	1	0	0	0	7	7	2	5	21	4
20	1	1	0	0	0	0	0	0	1	1	0	0	4.29	4.48	136	211	1.65	0.37	38.5	0.64	0.2	124	155	124.3	34.2	24.8	44.4	3.14	71	0.05		0	0	0	0	0	0	0	0	0	0	0	3	1	2	2	40	9
21	0	1	0	0	0	0	0	0	0	0	0	0	1.57	3.91	129	100	0.71	0.15	45.3	0.24	0.01	145	188	315.1	21.3	33.4	9.1	3.02	59			0	0	0	0	0	0	0	0	0	0	0	5	5	2	3	27	2
22	1	0	0	1	0	0	0	0	1	1	0	0	4.09	3.78	122	169	0.85	0.82	20.8	0.13	0.05	89	107	45	6.3	12.2	6.2	2.68	57.4	0.02		0	0	0	0	0	0	0	0	0	0	0	3	1	2	1	26	17
23	1	0	0	1	0	0	0	0	1	0	0	0	7.74	3.94	108	209	2.37	0.73	30.6	0.19	0.08	13.1	184	26	9.3	13.1	14	4.9	45.3	0.06	17	0	0	0	0	0	0	0	0	0	0	0	7	1	2	3	18	5
24	1	1	1	1	0	0	0	0	1	0	0	0	6.07	4.01	124	171	1.11	0.35	18.3	0.36	0.23	93	105	105	17.3	14.3	9.3	2.96	42.4	0.16		0	0	0	0	0	0	0	0	0	0	0	5	5	2	5	14	1
25	0	1	1	1	0	0	0	0	0	1	0	0	3.4	4.05	116	219	1.1	0.33	32.2	0.13	1.02	67	94	11	21.4	13.8	24.9	3.56	45.5	0.03	98	0	0	0	0	0	0	0	0	0	0	0	3	2	3	10	21	5
26	1	1	0	0	0	0	0	0	0	0	0	0	6.92	5.03	144	191	0.92	0.46	13.3	0.3	4.25				189.8	99.1	438	434	67	0.09	10	0	0	0	0	0	0	0	0	0	0	0	13	13	2	5	23	7
27	1	0	0	1	0	0	0	0	0	1	0	0	5.99	4.99	146	229	1.28	0.45	21.4	0.13	0.06	119	149	32	11.5	13	11	3.6	54.4	0.04	12	0	0	0	0	0	0	0	0	0	0	0	7	1	2	6	22	14
28	1	1	0	1	0	0	0	0	0	1	0	0	2.76	4.33	126	186	1.03	0.21	37.3	0.34	1.2	114	138	22	25.3	18.9	19.4	2.08	50.3	0.03	23	0	0	0	0	0	0	0	0	0	0	0	7	2	2	3	27	16
29	1	1	0	1	0	0	0	0	1	0	0	0	7.16	4.38	128	146	0.53	0.31	7.4	0.94	8.25				6.5	14.8	12.6	2	27.7	0.06	73	0	0	0	0	0	0	0	0	0	0	0	6	1	2	7	36	13
30	1	0	0	1	0	0	0	0	1	1	0	0	5.74	5.15	164	193	1.56	0.57	27.1	0.01	0.29	23.4	229	202	26.1	24.2	28.1	4.72	85.7	0.04		0	0	0	0	0	0	0	0	0	0	0	13	13	2	3	23	6
31	1	0	0	1	0	0	0	0	0	0	0	1	5.94	5.62	148	181	1.55	0.55	26.1	0.18	1.27				13	24.1	21	3.2	70.8	0.06		0	0	0	0	0	0	0	0	0	0	0	4	3	2	3	12	5
32	1	1	1	0	0	0	0	0	0	0	0	0	5.26	4.85	135	196	0.61	0.23	11.6	0.61	16.5	289	417	185	26.4	33	30.9	3.58	66.3	0.63		0	0	0	0	0	0	0	0	0	0	0	15	1	2	6	26	10
33	1	0	0	1	0	0	0	0	0	0	0	0	4.98	5.12	150	160	0.52	0.3	10.5	0.45	1.28	128	176	36	99.4	83.4	94.5	4.69	96	0.06	94	0	0	0	0	0	0	0	0	0	0	0	12	1	2	3	32	8
34	1	1	0	0	0	0	0	0	0	0	0	0	3.36	4.1	122	167	0.65	0.26	19.3	0.19	0.25				11	16.1	8.3	4.07	63.3	0.03	52	0	0	0	0	0	0	0	0	0	0	0	7	7	2	7	21	8
35	1	0	0	0	0	0	0	0	0	0	0	0	3.1	4.47	133	147	0.97	0.46	31.3	0.35	0.73				19.1	25.1	24	2.3	52.2	0.02		0	0	0	0	0	0	0	0	0	0	0	4	4	2	4	24	6
36	1	1	1	1	0	0	0	0	0	0	0	0	4.49	4.53	131	167	0.71	0.36	15.8	0.36	1.89	152	197	92	21.9	29	30	3.2	61.4	0.07		0	0	0	0	0	0	0	0	0	0	0	7	4	2	7	15	6
37	1	0	0	1	0	0	0	0	1	0	0	1	3.34	4.01	122	257	1.02	0.27	30.6	0.23	0.17	113	131	46	9.8	18	7.3	4.33	71	0.03		0	0	0	0	0	0	0	0	0	0	0	5	5	2	3	10	3
38	1	0	0	1	0	0	0	0	1	0	0	0	5.99	4.62	125	319	1.55	0.67	25.9	5.36	1.84	197	246	37	21.6	19	13	2.9	49.3			0	0	0	0	0	0	0	0	0	0	0	8	6	2	11	12	14
39	1	0	0	0	0	0	0	0	0	0	0	0	6.01	5.1	155	176	1.44	0.66	23.9	0.32	3.06	161	191	32	30.4	18	35	3.54	82.4			0	0	0	0	0	0	0	0	0	0	0	12	12	2	6	12	4
40	1	1	0	0	0	0	0	0	0	0	0	0	6.19	4.62	146	194	0.91	0.42	14.8	1.07	5.77	273	312	114	22.4	20.6	36.4	4.15	86.6			0	0	0	0	0	0	0	0	0	0	0	11	11	2	6	15	9
41	1	1	0	1	0	0	0	0	0	0	0	0	3.61	5.67	167	181	0.9	0.3	24.9	0.69	0.91	143	169	54	56.3	19.6	86.2	3.89	66.5	0.04		0	0	0	0	0	0	0	1	0	0	0	10	10	2	7	13	10
42	1	0	0	1	0	0	0	0	0	0	0	0	3.61	4.89	140	135	1.13	0.34	31.3	0.51	1.36	108	141	79	11	12.9	25	2.8	68			0	0	0	0	0	0	0	0	0	0	0	7	2	2	6	15	13
43	0	1	1	1	0	0	0	0	0	0	0	0	4.57	4.32	131	174	1.03	0.4	22.6	0.68	1.05				24.8	21.8	13.2	2.82	42.1			1	0	0	0	0	0	0	0	0	0	1	11	5	2	5	14	12
44	1	1	1	1	0	0	0	0	1	1	0	0	4.58	3.74	109	210	0.95	0.25	20.8	11.18	2.23	208	267	49	26.1	30.4	13.3	3.91	46.7			0	0	0	0	0	0	0	0	0	0	0	7	7	2	11	14	5
45	1	0	0	0	0	0	0	0	0	0	0	0	6.29	4.06	127	232	1.04	0.45	16.5	0.67	3.17				15.2	18.7	41.3	2.91	57.7			0	0	0	0	0	0	0	0	0	0	0	9	7	2	8	12	11
46	1	1	1	1	0	0	0	0	1	0	0	0	7.15	4.24	125	274	2.53	0.36	35.3	0.2	0.75	142	174	40	59	29.4	54.8	3.31	47.5			0	0	0	0	0	0	0	0	0	0	0	9	9	2	3	12	4
47	1	1	1	1	0	0	0	0	1	0	0	0	8.48	4.73	141	250	0.91	0.47	10.7	1.41	6.37	164	200	160	34.3	27.2	47	3.12	56			0	0	0	0	0	0	0	0	0	0	0	10	2	2	10	13	14
48	1	1	1	1	0	0	0	0	0	0	0	1	1.82	4.72	154	96	1.05	0.17	57.7	0.77	0.77	176	219	75	23.4	26.2	25	4	66			0	0	0	0	0	0	0	0	0	0	0	3	1	2	4	12	7
49	1	1	1	1	0	0	0	0	1	0	0	0	1.88	4.87	143	112	1.07	0.41	57.8	0.45	2.3	149	188	115.4	16	26.8	11.8	4.3	54.5	0.03	31.6	0	0	0	0	0	0	0	0	0	0	0	5	5	2	7	22	5
50	1	0	0	0	0	0	0	0	0	1	0	0	4.94	4.52	138	196	1.57	0.4	31.8	0.29	0.72	113	152	132.3	27	22	25.9	4.42	58.9			0	0	0	0	0	0	0	0	0	0	0	10	2	2	3	24	11
51	1	0	0	0	0	0	0	0	0	1	0	0	5.88	4.26	128	125	1.77	0.33	30.2	0.51	0.6	117	136	65.4	54.4	48.7	87	4.53	52.1		49.8	0	0	0	0	0	0	0	0	0	0	1	5	1	2	1	23	12
52	1	0	0	0	0	1	0	0	1	0	0	1	2.71	4.05	132	148	0.61	0.46	22.6	0.14	0.16	114	130	35.5	10.9	19.8	12.7	4.1	48			0	0	0	0	0	0	0	0	0	0	0	3	2	2	1	24	13
53	0	1	0	0	0	0	0	0	0	1	0	0	4.34	4.07	125	160	1.32	0.39	30.5	0.14	0.27	109	141	104.3	16.8	16.9	9.7	4.91	73.6	0.02		0	0	0	0	0	0	0	0	0	0	0	8	3	2	3	22	10
54	1	0	0	0	0	0	0	0	0	0	0	0	4.86	3.61	111	172	1.18	0.23	24.2	0.3	1.06	107	129	40.5	7.1	15.7	8.3	2	62.1	0.05		0	0	0	0	0	0	0	0	0	0	0	3	1	2	2	30	7
55	1	1	0	0	0	0	0	0	1	0	0	1	3.72	5.14	114	156	1.21	0.67	25	0.1	0.72	91	109	43.8	9.2	16.8	11	5.92	49.8			0	0	0	0	0	0	0	0	0	0	0	9	1	2	1	22	9
56	0	0	0	1	0	0	0	0	1	0	0	0	2.34	3.38	102	297	2.75	0.32	51.4	0.66	0.29	121	148	31	16	14.7	11.5	3.64	47.3	0.02	25	0	0	0	0	0	0	0	0	0	0	1	13	13	2	7	10	10
57	1	1	0	1	0	0	0	0	1	0	0	0	3.36	4.27	113	166	1.3	0.25	38.7	0.25	1.47	106	123	53.9	14.4	14.3	27.6	2.83	42.1	0.02	18.2	0	0	0	0	0	0	0	0	0	0	1	13	4	2	2	26	13
58	1	0	0	1	0	0	0	0	0	0	0	0	5.73	4.53	149	154	1.12	0.6	19.5	1.07	0.98	127	158	73.2	28	29	59.6	5.12	94		170	1	0	0	0	0	0	0	0	0	0	0	9	3	2	4	19	13
59	1	1	1	1	0	0	0	0	0	0	0	0	6.4	4.11	123	162	1.43	0.66	22.4	0.41	1.1	161	220	144.7	19.6	27.9	11.5	3.34	53.6	0.04		1	0	1	0	0	0	0	1	0	0	0	12	5	2	8	32	20
60	0	0	0	0	0	0	0	0	0	0	0	1	5.19	4.22	133	201	2.08	0.32	40.2	0.11	0.11	98	124	72	13.1	17.3	12.1	6.3	109.3			1	0	0	0	0	1	1	0	0	0	0	7	2	2	10	22	6
61	0	0	0	1	0	0	0	0	0	0	0	0	3.23	4.19	139	64	0.89	0.25	27.5	0.38	0.3	156	188	99.1	585.6	247.1	272.4	6.17	86.5	0.04	11.5	0	0	0	0	0	0	0	0	0	0	0	7	3	2	2	31	8
62	0	0	0	1	0	0	0	0	0	0	0	0	3.26	4.66	149	131	1.42	0.28	43.6	0.2	0.28	92	106	163	21.6	20.5	18.7	5.3	76.5		11.4	0	0	0	0	0	0	0	0	0	0	1	4	1	2	3	18	13
63	1	0	0	1	0	0	0	0	0	0	0	0	3.87	4.1	126	176	0.82	0.44	21.2	0.6	2.97	165	246	175	15.9	11.3	19	6.9	53.1	0.13	44	0	1	0	0	0	0	0	0	0	0	0	7	7	2	1	12	1
64	0	0	0	1	0	0	0	0	0	0	0	0	6.68	4.51	140	206	1.58	0.37	23.7	0.25	0.22	117	157	133	17.4	21.6	25	4.2	116.9	0.09		0	0	1	0	0	0	0	0	0	0	0	20	5	2	1	32	18
65	1	1	0	0	0	0	0	0	0	0	0	1	4.06	4.13	135	40	0.24	0.41	6	0.31	0.81	191	265	364.8	75.5	118.5	99.8	5.78	77.8	0.44	149.8	0	0	1	0	0	0	0	0	1	0	0	13	1	2	1	43	15
66	0	0	0	1	0	0	0	0	0	0	0	0	3.77	4.34	132	188	0.75	0.33	19.8	0.16	2.34	162	180	119	19	18	58.3	8.47	69.9			0	1	0	0	0	0	0	0	0	0	0	13	5	2	2	19	9
67	1	0	0	0	0	0	1	0	0	0	0	0	3.52	4.27	144	230	0.48	0.24	13.6	3.54	3.59	155	207	90.4	16.1	31.6	12.5	5.57	95.5	0.08	34.7	0	0	0	0	0	0	0	0	0	0	0	14	2	2	1	19	13
68	0	1	0	0	0	0	0	0	0	0	0	0	6.79	4.08	120	206	0.86	0.54	12.6	1.74	4.84	107	135	26	8.8	16.2	9.5	2.23	59.8	0.08		0	0	0	0	0	0	0	0	0	0	0	9	4	2	5	31	9
69	0	1	1	1	0	0	1	1	0	0	0	0	8.15	4.07	126	480	1.13	0.47	13.9	7.72	0.92	177	254	34	92.5	51.2	178.9	4.78	56.3	0.05	59.88	1	0	0	0	0	0	0	0	0	0	1	28	22	3	6	13	8
70	1	1	0	0	0	0	0	0	0	0	0	1	4.64	4.52	145	171	1.93	0.44	41.6	0.18	0.24	108	136	64.8	15.9	15.6	13.2	2.33	54.3	0.04	10	0	0	0	0	0	0	0	0	0	0	0	6	5	2	1	16	9
71	1	0	0	1	0	0	0	0	1	0	0	0	5.2	3.17	107	90	1.29	0.2	24.8	0.19	0.64	102	132	218.1	14.3	11.3	19	26.42	1187.4	0.4	11.1	0	0	0	0	0	0	1	0	0	0	0	17	2	3	2	25	19
72	1	0	0	1	0	0	1	0	1	1	0	0	2.94	4.15	135	260	0.69	0.11	23.6	0.21	0.55	91	108	41.4	13.9	22.4	14.4	2.58	45.2	0.03	10	0	0	0	0	0	0	0	0	0	0	0	14	1	2	2	48	17
73	1	0	0	1	0	0	0	0	1	0	0	0	2.64	5.49	166	150	0.39	0.39	14.8	0.2	0.25	128	160	117	51.7	28	43.8	2.87	71.5			0	0	0	0	0	0	0	0	0	0	0	23	3	4	2	16	19
74	1	0	0	0	0	0	0	0	0	0	0	0	2.94	4.23	128	156	0.87	0.28	29.6	0.47	1.31	132	168	144.8	15.1	19.7	14.7	3.15	64.5	0.05	12.7	0	0	0	0	0	0	0	0	0	0	0	10	3	2	3	22	10
75	1	0	0	1	0	0	0	0	1	0	0	0	1.88	3.97	133	110	0.47	0.17	24.8	0.92	1.92	192	247	1097	21.3	22.8	16	5.4	78.8	0.35	11	0	0	0	0	0	0	0	0	0	0	0	12	3	2	4	25	12
76	1	0	0	0	0	0	0	0	1	0	0	0	4.01	5.54	158	197	0.83	0.33	20.6	0.44	0.65	98	113	83.5	8.3	13.3	11.4	2.88	73.6	0.06	10	0	0	0	0	0	0	0	0	0	0	0	9	1	2	1	24	13
77	1	0	0	1	0	0	1	0	1	1	0	0	4.25	3.5	105	88	0.66	0.45	15.5	0.39	1.81	102	140	86.7	8.1	22.7	8.2	2.99	52	0.05		0	0	0	0	0	0	0	0	0	0	0	8	4	2	3	27	11
78	1	0	0	0	0	0	0	0	0	0	0	0	7.64	4.48	146	142	0.56	0.48	7.4	0.64	0.1	158	186	149.7	28.5	27.6	14.4	7.58	57.3	0.32	122.8	0	0	0	0	0	0	0	0	0	0	0	6	5	2	1	23	16
79	0	1	0	0	0	0	0	0	0	0	0	0	7.61	2.83	85	145	0.61	0.32	28.8	2.5	0.05	217	328	223	25.2	28.5	30	2.5	42.4	0.12	702.6	0	0	0	0	0	0	0	0	1	0	0	12	10	3	1	12	5
80	1	1	0	0	0	0	0	0	0	0	0	0	4.19	4.55	136	249	1.16	0.17	14.6	2.84	3.96				11.6	15	14	2.69	52.7			0	0	0	0	0	0	0	0	0	0	0	2	1	2	2	26	11
81	1	0	0	0	0	0	0	0	0	0	0	1	3.63	4.13	129	284	1.12	0.34	31.9	0.15	0.21	89	114	60.5	9.3	12.1	13	4.46	59.9		23.6	0	0	0	0	0	0	0	0	0	0	0	2	2	2	4	13	1
82	1	1	0	1	0	0	1	0	0	0	0	1	4.3	4.89	148	124	0.98	0.33	26	0.19	0.41	98	130	48	33.7	27.6	136.9	4.91	69.1	0.05	13	0	0	0	0	0	0	0	0	0	0	0	4	1	2	3	17	11
83	0	0	0	0	0	0	0	0	0	0	0	0	4.39	4.37	145	322	1.47	0.61	22.3	0.42	1.54	145	214	280	36.7	30.5	20.1	4.04	53.1	0.01	160	0	0	0	1	1	1	1	0	1	0	1	7	4	2	1	19	11
84	1	1	0	0	0	0	0	0	0	0	0	0	8.24	4.73	154	177	1.76	0.72	17.8	0.33	0.38				55.7	35.5	127.4	4.15	99.3			0	0	0	0	0	0	0	0	0	1	0	9	7	2	1	24	6
85	1	0	0	0	0	0	0	0	0	0	0	0	6.51	5.05	153	123	0.88	0.34	27	1.06	1.07				20	13.1	38.6	2.44	62.5	0.09	5	0	0	0	0	0	0	0	0	0	0	0	5	5	2	1	24	8
86	1	0	0	1	0	0	0	0	1	0	0	0	6.38	4.8	141	155	1.32	0.95	20.7	0.15	0.32				50	33.2	69.4	5.16	74.4			1	0	0	0	0	0	0	0	0	0	0	10	1	3	2	24	18
87	0	1	0	0	0	0	0	0	0	0	0	0	3.92	4.29	130	89	0.44	0.26	11.2	1.09	14.3	214	265	106	24.4	36.8	24.5	11.6	116.1	0.49	209	1	1	0	0	0	0	0	0	0	0	0	14	14	2	8	24	8
88	1	0	0	1	0	0	0	0	0	0	0	1	2.69	5.09	150	138	0.46	0.19	17.2	0.18	0.57	104	125	92	26.9	20	26.1	3.98	82.6	0.1		0	0	0	0	0	0	0	0	0	0	0	3	1	2	1	21	10
89	1	0	0	0	0	0	0	0	1	0	0	1	4.87	4.89	157	133	1.91	0.47	39.3	0.1	0.6	113	149	92.2	16.9	20.8	15.9	4.28	87.7	0.02		0	0	0	0	0	0	0	0	0	0	0	7	2	2	1	20	12
90	1	0	0	1	0	0	0	0	0	0	0	0	3.51	4.53	129	242	1.39	0.24	39.7	0.36	1.91	120	150	45.5	15.6	19.4	46.5	3.1	49.2	0.02		0	0	0	0	0	0	0	0	0	0	0	4	1	2	1	15	1
91	1	0	0	0	0	0	0	0	0	0	0	0	5.65	4.14	126	193	1.36	0.4	24	3.66	7.5	169	229	125.3	61.3	48.8	29.4	5.33	60.7	0.08	10	0	1	0	1	1	0	0	0	0	0	0	5	5	3	3	16	3
92	1	1	1	1	0	0	1	0	1	1	0	0	1.11	3.9	123	90	0.36	0.08	32.8	0.9	0.23	137	168	95.5	10.8	19.6	11.3	3.72	60.4		10	0	0	0	0	0	0	0	0	0	0	0	6	5	2	5	21	11
93	1	1	0	0	0	0	0	0	0	0	0	0	1.73	4.26	127	197	0.73	0.16	42.3	0.16	0.2	106	119	72.3	12	12.4	9.5	3.58	45	0.02	23.7	0	0	0	0	0	0	0	0	0	0	0	4	3	2	2	26	13
94	0	0	0	1	0	0	0	0	0	0	0	0	7.08	4.79	142	227	1.15	0.52	16.2	6.21	10.15	223	284	188.8	26.8	43	39	18.2	208	0.17	108	1	1	1	0	0	1	0	0	0	0	0	14	13	3	15	22	14
95	1	1	0	1	0	0	0	0	0	0	0	1	2.07	3.51	103	125	1.13	0.34	54.6	0.28	0.07	98	109	40.5	6.5	12.3	6.2	2.88	60.3	0.02		0	0	0	0	0	0	0	0	0	0	0	4	1	2	1	24	12
96	1	1	1	1	0	0	0	0	1	0	0	1	5.84	4.14	122	131	1.63	0.35	28	0.21	2.98	110	133	47.6	12.7	13.4	13.1	2.36	58.3	0.02		0	0	0	0	0	0	0	0	0	0	0	7	1	2	1	26	7
97	0	1	0	0	0	0	0	0	0	0	0	1	4.71	3.97	106	90	1.18	0.28	25.1	0.16	2.86	146	198	81	36.4	36.2	28	5.5	64.2	0.05	146.8	1	1	1	0	0	1	0	1	0	0	1	10	6	2	6	17	11
98	0	0	0	1	0	0	0	0	0	0	0	0	3.36	4.57	140	103	0.74	0.41	22	0.2	0.33	132	189	108.4	43.6	32.6	40.1	3.9	76.7	0.05	30.4	0	1	1	0	0	0	0	0	0	0	0	7	1	3	3	18	4
99	1	1	1	1	0	0	1	1	0	0	0	0	6.55	3.38	101	313	1.35	0.52	20.6	12.37	1.96	194	232	64	12	15.6	13.8	5.85	61.3	0.07	85	0	1	0	0	0	0	0	0	0	0	0	19	12	2	8	16	16
100	1	1	1	0	0	0	0	0	0	1	0	0	4.34	4.29	124	200	0.74	0.12	17.1	0.19	0.99	141	173	34	15	18.7	17.4	2.98	72.6	0.03	22	0	0	0	0	0	0	0	0	0	0	1	3	1	2	8	13	9
101	1	1	0	1	1	1	1	1	1	0	0	0	3.31	4.45	130	125	0.76	0.29	23	0.21	0.15	135	163	42	11.6	18.6	10	3.73	58.9	0.04		0	0	0	0	0	0	0	0	0	0	1	6	2	2	8	13	12
102	1	1	0	0	0	0	0	0	0	0	0	0	3.96	4.2	128	247	1.73	0.27	43.7	0.85	2.03	96	123	89	33.5	28.3	22.7	5.44	62.4			0	0	0	0	0	0	0	0	0	0	1	1	1	2	3	13	3
103	1	1	0	1	0	0	1	0	0	1	0	0	4.79	4	125	96	1.07	0.1	22.4	0.24	3.68	151	198	210	34.7	42.5	48.7	5.25	68.6	0.09	45	1	0	0	0	0	0	0	0	0	0	0	11	11	2	8	18	11
104	1	1	1	0	0	0	1	1	0	1	0	0	3.26	4.54	93	188	0.57	0.09	17.5	6.45	4.52				54.7	42.7	39.1	2.28	44.9		63	1	1	0	0	0	0	0	0	0	0	0	15	11	2	1	18	14
105	1	1	1	1	0	0	1	1	0	0	0	0	3.21	3.89	114	227	1.13	0.14	35.3	0.27	0.75	104	124	83	8	16	8	3.7	48.4			0	0	0	0	0	0	0	0	0	0	0	3	3	2	3	25	4
106	1	0	0	1	0	0	0	0	1	0	0	0	4.69	4.46	137	214	1.39	0.27	29.6	0.17	0.14	106	120	53	62.5	34.1	77.3	3.81	56.4	0.04		0	0	0	0	0	0	0	0	0	0	0	5	5	2	3	8	3
107	1	1	0	1	0	0	1	0	0	0	0	0	7.64	4.57	131	114	0.66	0.58	8.6	0.3	5.03	88	109	19	17.8	11	14.6	4.87	54.3	0.03		0	0	0	0	0	0	0	0	0	0	0	12	3	2	10	15	16
108	1	1	1	1	0	0	0	0	0	0	0	0	3.64	4.89	154	150	0.68	0.21	18.6	0.67	7.25	267	343	66	18.7	36.8	41.3	3.74	85.2	0.13	16	0	1	0	0	0	1	0	0	0	0	0	14	14	3	4	31	8
109	1	1	0	0	0	0	0	0	0	0	0	0	6.06	5.48	151	197	0.66	0.25	10.9	0.42	13.69	263	324	91	16.2	21.3	38	3.2	75.5	0.1		1	0	0	0	0	0	0	0	0	0	0	14	6	2	10	17	11
110	1	1	0	0	0	0	0	0	0	0	0	0	5.21	4.81	153	92	1.53	0.44	29.4	0.21	3.45	156	209	126	47.7	35.5	148.4	5.17	72.3	0.05	22	0	1	0	0	0	0	0	0	0	0	0	10	6	2	3	17	7
111	1	0	0	1	1	0	0	0	0	0	0	0	4.8	4.73	147	164	0.71	0.38	14.8	0.49	0.23	134	165	14	18.8	31	260	6	79.8	0.06	123.3	0	0	0	1	1	0	0	0	0	0	0	11	11	3	4	17	6
112	0	0	0	1	0	0	0	0	0	0	0	1	9.4	4.42	147	97	0.51	0.16	9.9	2.16	9.51	373	482	926	16.2	43.1	18	12.8	78.3		525.3	1	0	0	0	0	1	0	0	0	1	1	17	12	4	5	31	12
113	1	1	0	1	0	0	1	1	1	0	0	0	5.43	3.45	109	275	0.87	0.43	16.1	1.87	0.55				8.1	10.8	19	3.7	53.9	0.07	116	0	1	0	0	0	0	0	0	0	1	1	13	9	2	9	18	17
114	1	1	0	0	0	0	0	0	0	0	0	0	5.09	4.09	123	430	1.81	0.31	35.5	0.56	0.98	122	155	121	30.5	22.5	21.3	5.39	70.3	0.03		0	0	0	0	0	0	0	0	0	0	0	4	3	2	6	13	9
115	0	0	0	0	0	0	0	0	0	0	0	0	5.97	4.99	148	234	1.32	0.63	22	0.76	2.66	123	160	44	43.2	34	48.9	54.4	177	0.07		1	1	0	0	0	0	0	0	0	0	0	4	4	2	10	15	10
116	1	1	1	0	1	0	1	0	1	0	0	0	4.59	4.07	122	242	0.93	0.3	20.2	1.04	3.85	192	242	62	18.6	14.2	24.3	2.08	36.3	0.05		0	0	0	0	0	0	0	0	0	0	0	16	16	2	10	12	11
117	1	0	0	0	0	0	0	0	0	0	0	0	3.17	3.91	116	207	1.86	0.21	58.6	0.31	0.1	92	103	19	9.4	12.6	7.7	3.78	56.2	0.04		0	0	0	0	0	0	0	0	0	0	0	2	2	2	3	11	1
118	1	1	0	0	0	0	0	0	0	0	0	0	3.24	4.16	129	157	0.45	0.07	14	0.27	0.46	102	127	39	11	17.2	6.3	2.28	46.7	0.03		0	0	0	0	0	0	0	0	0	0	0	2	2	2	4	10	3
119	0	1	1	1	0	0	0	00	0	0	0	0	4.12	4.1	118	291	1.43	0.29	34.8	10.58	2.25	194	263	424	28.1	25.3	6.5	6.31	56.9	0.05	22	0	0	0	0	0	0	0	0	0	0	0	10	8	2	10	11	13
120	1	1	1	1	0	1	1	0	1	0	0	0	5.64	4.37	128	186	1.34	0.48	23.7	0.31	0.15	102	140	62	89.2	45.6	78	4.57	54.7	0.01	16	0	0	0	0	0	0	0	1	0	0	0	13	7	2	20	9	9
121	1	1	0	0	1	1	0	1	0	0	0	0	4.68	5.37	163	173	1.23	0.25	26.3	0.13	0.22	111	151	139	17.5	19	23.6	3.92	66.2	0.05	11	0	0	0	0	0	0	0	0	0	0	0	3	1	2	1	13	7
122	1	1	0	1	0	0	0	0	1	1	0	0	3.97	4.89	159	167	1.22	0.46	30.7	1.64	4.65	165	219	70	31.7	26	33.2	4.56	64.7	0.11	62	0	0	0	0	0	0	0	1	0	0	1	12	9	3	2	21	8
123	1	1	0	1	0	0	1	0	0	0	0	0	6.79	4	118	345	0.93	0.5	13.7	2.38	0.19	131	152	24	16.9	14	31.2	9.58	92.4	0.05	130	1	0	0	0	0	0	0	0	0	0	1	14	14	2	1	26	9
124	0	0	0	0	0	0	1	0	0	0	0	0	12.7	4.19	135	154	0.78	0.89	6.1	0.48	0.31	2298.4	370	409	40.9	166.4	24	6.66	68.7			0	0	0	1	1	0	0	1	1	0	0	14	14	4	1	26	2
125	1	1	1	0	0	1	0	0	0	0	0	0	3.79	3.85	113	150	1.89	0.2	49.8	2.05	0.03	102	109	74	13.5	17	8	3.7	66.4	0.04		0	0	0	1	1	0	0	0	0	0	1	2	2	2	15	11	1
126	1	1	1	0	0	0	1	0	0	1	0	0	3.3	3.1	120	299	0.54	0.5	16.5	0.65	4.07	196	273	227	20	21.5	6.3	4.26	54.3	0.07		1	0	1	1	1	0	0	0	0	0	0	11	6	2	1	13	12
127	1	1	1	1	0	0	1	1	1	1	0	0	7.71	4.91	152	224	1.2	0.47	15.6	1.78	9.33	436	501	599	33.2	57.9	27.7	6.83	96.6	0.11	17	0	0	0	0	0	0	0	1	0	0	0	12	12	3	14	11	15
128	1	1	1	0	0	0	0	0	0	0	0	0	3.42	5.31	112	167	0.54	0.29	15.8	0.34	7.38	197	274	151	119.1	53.4	177	2.6	69.4	0.09	133.6	0	0	0	0	0	0	0	0	0	0	0	13	13	2	10	11	11
129	1	1	0	0	0	0	0	0	0	0	0	0	8.37	4.76	147	326	1.73	0.48	20.6	0.21	0.12	115	144	57	17.7	14.6	14.3	4.49	66.3	0.04		0	0	0	0	0	0	0	0	0	0	1	2	2	2	4	12	2
130	1	0	0	1	0	0	1	0	0	0	0	0	2.85	4.54	138	232	1.35	0.33	47.3	0.2	0.65				11.8	14.3	11.3	3.34	77.2	0.04		0	0	0	0	0	0	0	0	0	0	1	4	4	2	3	11	2
131	1	1	0	1	0	0	0	0	0	0	0	0	5.17	4.41	134	162	2.04	0.32	39.5	0.1	0.03	118	149	96	35.6	18.4	19	4.4	74	0.05		0	0	0	0	0	0	0	1	0	0	1	3	2	2	1	8	15
132	1	0	0	0	0	0	0	0	0	0	0	0	3.44	4.16	117	189	1.44	0.49	41.9	0.4	0.54	85	106	68	9.1	12.9	11	3.62	74.5	0.06	5	0	0	0	0	0	0	0	0	0	0	0	6	1	2	3	19	12
133	0	1	0	0	0	0	1	0	0	0	0	0	7.23	3.64	107	165	0.77	0.75	10.7	0.97	3.77				14	12.5	15.7	4.38	65.1	0.06	122	1	0	0	0	0	0	0	0	0	1	1	18	18	2	3	19	3
134	0	1	0	1	1	1	0	0	0	0	0	0	6.23	4.04	96	168	2.38	0.43	38.2	0.3	0.03	95	119	70	13.4	16.7	8.1	6.97	74.2	0.03	8	0	0	0	0	0	0	0	0	0	0	0	5	5	2	12	6	1
135	1	1	0	0	0	0	0	0	0	0	0	0	4.18	4.31	147	205	0.61	0.03	14.6	0.48	0.47				33	20.5	29.5	4.73	58.5	0.03	20	0	0	0	0	0	0	0	0	0	0	0	7	2	2	10	18	18
136	1	1	0	0	0	0	0	0	1	0	0	0	6.39	5.63	157	115	0.79	0.42	49.9	0.87	0.03				10.8	12.5	20.9	3.1	88.3	0.05	10	0	0	0	0	1	0	0	0	0	0	0	8	3	2	7	7	6
137	1	1	0	0	0	0	1	0	0	0	0	0	10.36	4.62	140	228	1.44	0.75	13.9	0.47	12.05				71.3	57.6	341	5	101.9	0.32	109	1	0	0	0	0	0	0	1	0	0	0	17	17	2	7	16	10
138	1	0	0	0	1	0	0	1	1	1	0	0	3.85	4.52	127	104	0.99	0.4	25.7	0.18	0.48	148	194	129	14.4	22.8	40	5	81.7			0	0	0	0	0	0	0	0	0	0	0	7	4	2	9	12	18
139	1	0	0	0	1	0	0	0	1	0	0	0	3.24	4.35	121	185	1.59	0.44	49.1	0.28	3.35	118	149	134	12.8	20.2	26	5.4	52.5			1	1	1	0	0	0	0	0	0	0	1	4	2	2	4	13	11
140	0	1	0	1	1	0	0	0	1	0	0	0	4.54	4.38	121	183	1.28	0.38	28.2	2.70	2.09	355	506	146	54	51.9	43	3.3	38.9			0	0	0	0	0	0	0	0	0	0	0	13	10	2	1	11	7
141	0	1	0	1	1	0	0	0	1	0	0	0	4.56	4.25	135	146	1.33	0.59	29.2	0.15	0.24	106	123	51	13.3	11	13.6	3.04	89			0	0	0	0	0	0	0	0	0	0	0	8	3	2	1	11	6
142	1	0	0	1	0	0	1	0	0	1	0	0	2.81	4.57	139	109	1.55	0.24	55.2	0.37	0.57	154	198	67	10.2	18.6	11	3.5	63.3	0.06		0	0	0	0	0	0	0	0	0	0	0	2	2	2	3	9	1
143	0	1	0	0	0	0	1	1	0	0	0	0	4.85	4.28	117	189	0.59	0.06	12.2	0.36	3.90	195	258	336	126	42.4	119.6	3.8	42.6	0.05	1726	0	0	0	0	0	0	0	0	0	0	1	21	10	3	4	17	10
144	1	1	0	1	0	0	0	0	0	1	0	0	5.69	4.91	144	136	0.47	0.22	8.3	0.29	0.72	119	146	103	38.2	29.3	34	2.9	55.3	0.05		0	0	0	0	0	0	0	0	0	0	0	5	1	2	4	13	11
145	1	0	0	0	1	0	0	0	0	0	0	0	2.9	4.21	102	198	1.03	0.23	35.5	0.51	0.06	92	120	47	11.9	12	14	3.3	32.4	0.05	5	0	0	0	0	0	0	0	0	0	0	0	4	1	2	5	17	9
146	0	0	0	0	0	0	0	0	0	0	0	0	5.54	4.71	134	155	1.83	0.52	33	0.10	0.11	116	148	31	10.4	10.9	18	3.1	61.4	0.04		0	0	0	0	0	0	0	0	0	0	0	6	1	2	1	13	9
147	1	1	0	1	0	0	1	0	1	0	0	0	5.15	6.08	127	188	0.84	0.61	16.3	0.83	3.58	110	146	118	48.8	24.5	65	3.2	63.8	0.07	22.52	1	1	0	0	0	0	0	0	0	0	0	13	10	2	7	9	11
148	0	1	0	1	0	0	0	0	1	0	0	0	2.63	4.81	141	103	1.28	0.26	48.7	0.90	1.33	317	417	1334	23.5	41.2	30	3.7	86.3	0.08		0	0	0	0	0	0	0	0	0	0	0	7	2	2	1	7	5
149	0	1	1	0	0	0	0	0	0	0	0	0	4.54	4.13	121	175	1.85	0.26	40.7	0.73	4.76	231	316	138	23.7	16	34	5	42.6	0.04	13	1	0	0	0	0	0	0	0	0	0	0	10	10	2	2	19	6
150	1	1	0	0	0	0	1	0	0	0	0	1	3.04	4.34	117	170	1.16	0.22	38.2	0.54	0.96	129	164	100	18.9	20.2	37	4.7	35	0.07	70	0	0	0	0	0	0	0	0	0	0	0	15	5	4	6	14	19
151	1	1	1	1	1	0	1	0	1	0	0	0	5.47	4.31	124	244	1.17	0.56	21.4	2.24	13.05	184	250	55	49.2	71.5	34	1.8	45.5	1.21		0	0	0	1	1	0	0	0	0	0	0	16	16	2	6	20	9
152	1	0	0	1	0	1	1	0	0	1	0	0	16.43	4.92	145	188	0.69	0.57	4.2	0.95	9.31				108.5	37	151.3	6.26	90.7	0.06	154	0	0	0	0	0	0	1	0	0	0	0	18	4	4	4	33	17
153	0	1	1	0	0	0	1	0	0	0	0	0	6.78	4.35	133	181	0.66	0.58	9.7	10.28	4.93	239	320	26	39.6	30.6	61	8.4	75	0.08	13	1	1	0	0	0	0	0	0	0	0	1	21	21	3	15	20	14
154	1	1	0	1	0	0	0	0	1	1	0	0	3.99	4.15	126	173	0.9	0.12	22.6	0.53	4.41	207	269	222	22.3	37	19	6.1	111.6	0.06	350.6	0	0	0	0	0	0	0	0	0	0	0	9	7	2	1	8	8
155	1	1	1	0	1	0	1	0	1	0	0	1	2.29	4.57	145	191	0.95	0.23	41.5	0.62	1.97	142	184	38	14.1	22	10.4	4.49	64	0.06	580.5	0	0	0	0	0	0	0	0	0	0	0	15	8	2	5	32	10
156	1	1	1	1	0	0	1	0	0	0	0	0	4.1	4.22	127	319	1.48	0.24	36	0.45	0.66	139	177	103	9.8	17.6	10.4	3.94	48	0.03		0	0	0	0	0	0	0	0	0	0	0	5	5	2	11	18	11
157	0	1	0	0	0	0	0	0	0	0	0	0	5.46	4.28	118	147	0.83	0.29	15.2	0.47	2.50	209	267	74	10.4	24	10	2.3	45.3	0.05	515	0	0	0	0	0	0	0	0	0	0	0	12	12	2	10	30	14
158	1	0	0	0	0	0	0	0	0	0	0	0	4.04	3.31	84	108	0.66	0.13	16.3	0.72	4.45	175	235	161	9.2	14.2	13.5	37.7	2073.8	0.2	25011	1	0	0	0	0	0	1	0	0	0	0	13	2	3	2	30	16
159	1	1	0	0	0	1	0	0	0	0	0	0	2.46	4.22	99	116	0.5	0.17	20.3	0.49	4.76	208	281	487	10.7	18	21	30.8	1763.1	1.45	4534	1	0	0	0	0	0	1	0	0	0	1	17	10	4	1	22	13
160	1	1	0	0	0	0	0	0	0	1	0	0	4.53	5.75	166	127	1.2	0.45	26.5	0.12	2.02	143	199	584	104.1	47.3	60	6	86.3	0.08	19	0	0	0	0	0	0	0	0	0	0	0	11	2	2	4	32	13
161	0	1	1	0	0	0	0	0	0	1	0	0	2.75	4.61	140	134	0.91	0.07	33	0.35	2.41				19.3	25.6	16.2	4.73	58.1	0.04	92	0	1	0	0	0	0	0	0	0	0	0	13	12	2	9	22	20
162	1	1	0	1	1	0	0	0	0	0	0	0	6.93	5.06	157	251	0.69	0.26	10	1.07	7.89	97	126	37	18.9	11	40.6	3.12	79	0.1	40	0	0	0	0	0	0	0	0	0	0	0	13	13	3	8	21	11
163	1	0	0	0	0	0	0	0	0	0	0	0	2.55	4.2	122	106	0.7	0.11	27.5	0.75	4.4	199	267	142	23.7	37	15.7	3.73	74.7	0.17	14	0	0	0	0	0	0	0	0	0	0	0	14	2	2	1	17	14
164	1	1	1	1	1	0	1	0	0	0	0	0	3.14	4.71	141	161	1.1	0.22	35.2	0.14	0.43	114	142	56	23	21	11.5	2.34	54.6	0.03		0	0	0	0	0	0	0	0	0	0	0	7	2	2	1	17	7
165	1	0	0	0	0	0	0	0	1	1	0	0	3.14	4.64	133	128	0.82	0.26	26.1	0.23	0.10	109	131	43	13.3	19.1	13.7	3.99	79.6	0.06		0	0	0	0	0	0	0	0	0	0	0	3	3	2	3	17	8
166	1	1	0	1	1	0	0	0	0	0	0	0	3.57	4.65	141	141	1.22	0.26	34.1	0.22	1.85	138	167	195	12.3	18	10.6	2.85	42.5	0.07	8	0	0	0	0	0	0	0	0	0	0	0	4	2	2	1	12	9
167	1	1	1	0	0	0	0	0	1	0	0	0	5.92	4.58	136	236	1	0.62	16.9	1.69	6.45				37.5	37.7	109	4.7	90.5	0.1	33.4	0	0	0	0	0	0	0	0	0	0	0	11	6	2	10	23	17
168	0	1	1	0	1	1	1	0	0	0	0	0	2.05	3.98	123	153	0.23	0.06	11.5	1.79	3.16	146	188	39	22.6	25.4	10.8	5.6	224	0.05	537	0	0	0	0	0	0	0	0	0	0	0	13	9	3	2	27	14
169	0	1	0	0	0	1	1	0	1	0	0	0	7.74	3.88	127	221	1.64	0.69	21.2	2.71	2.55	133	154	22	20.8	31.8	30	3.1	46.1	0.06	129.6	0	0	0	0	0	0	0	0	0	0	0	16	16	2	9	19	9
170	1	1	1	1	0	0	0	0	0	0	0	1	2.78	3.86	109	181	0.84	0.19	30.1	0.32	1.19	116	143	101	12.5	15	15.7	2.66	49.1	0.04		1	0	0	0	0	0	0	0	0	0	0	8	1	2	4	17	9
171	1	1	1	1	0	0	0	0	0	0	0	0	4.38	128	249	40.4	0.38	0.06	9.8	0.20	1.00	138	179	56	34.1	41.3	59	3.99	75.7	0.05	61	0	0	0	0	0	0	0	0	0	0	1	3	3	2	7	21	11
172	1	1	1	0	0	0	0	0	0	0	0	0	4.31	3.97	112	151	1.32	0.34	30.6	0.42	2.45	118	145	45	16.9	16.2	16.9	3.07	51.5	0.03	26	0	0	0	0	0	0	0	0	0	0	0	7	5	2	1	33	7
173	0	1	1	1	0	1	0	0	0	0	0	0	2.28	4.34	133	337	0.54	0.02	23.7	0.25	0.52	147	173	53	12.6	16	13.8	3.99	72			0	0	0	0	0	0	0	0	0	0	0	5	5	2	5	18	5
174	0	1	1	0	0	0	1	0	0	0	0	1	6.82	5.71	163	278	1.46	0.55	21.5	0.95	0.21	192	231	71	10.3	14	15.2	4.19	52.2			0	0	0	0	0	0	0	0	0	0	0	10	6	2	1	18	8
175	1	1	0	1	0	0	0	0	1	0	0	0	3.92	4.85	143	71	0.9	0.13	23	0.49	2.21	284	402	3899	37.1	21.3	136	5.3	96.6	0.28		0	0	0	0	0	0	0	0	0	0	0	20	2	4	1	11	40
176	1	1	0	1	0	0	0	0	0	1	0	1	3.59	5.01	131	146	1.32	0.34	36.8	0.37	0.70	102	138	83	17.6	21.2	19	4.1	62.5	0.05		0	0	0	0	0	0	0	0	0	0	0	7	6	2	3	14	5
177	1	0	0	0	0	0	1	0	1	1	0	0	4.65	4.81	140	75	1.42	0.34	30.5	22.60	2.49	226	297	541	18.9	42.6	28	4.6	77.2	0.07		1	0	0	0	0	0	0	0	0	0	1	24	10	4	7	15	17
178	0	1	0	0	0	0	1	0	0	0	0	1	5.07	4.83	145	173	1.94	0.5	38.3	0.15	0.03	117	143	81	11.3	12.7	14	6.34	63.8	0.04	6	0	0	0	0	0	0	0	0	0	0	0	2	2	2	1	15	1
179	1	0	0	1	1	0	0	0	0	0	0	0	2.04	3.86	111	86	0.82	0.2	40.2	0.88	1.01	149	183	34	7.7	17.3	18	5.8	51.7	0.05		0	0	0	0	1	0	0	0	0	0	1	7	4	2	1	16	8
180	1	1	0	0	1	0	0	0	0	0	0	0	7.01	4.73	139	167	3.04	0.44	43.4	0.22	0.03	110	139	45	6.7	12.7	10	2.5	61.2	0.04		0	0	0	0	0	0	0	0	0	0	0	2	1	2	1	12	10
181	0	1	0	0	0	0	1	0	0	0	0	0	5.32	5.04	141	157	2.91	0.41	54.7	0.35	0.03	147	182	59	10.4	16.6	10	3.2	55.2	0.03		0	0	0	0	0	0	0	0	0	0	0	5	3	2	1	11	6
182	0	1	0	0	0	0	1	0	0	0	0	0	4.52	4.93	147	165	1.33	0.31	29.4	0.13	0.54	123	153	90	26.9	15	28	4.1	74	0.06		0	0	0	0	0	0	0	0	0	0	0	5	4	2	1	20	8
183	0	1	0	0	1	1	1	1	1	1	1	1	3.83	4.19	126	197	1.53	0.33	39.9	0.10	0.03	134	165	121	9.9	14.7	10	3	48.7	0.07		0	0	0	0	0	0	0	0	0	0	1	3	2	2	2	20	8
184	0	0	0	0	0	0	0	0	0	0	0	0	5.31	4.26	109	180	2.2	0.25	41.4	0.13	0.03	119	109	59	15.9	21.5	12	3.7	45.7	0.04		0	0	0	0	0	0	0	0	0	0	0	4	4	2	3	13	1
185	1	1	0	0	0	0	0	0	0	0	0	0	0.25	3.08	90	27	0.21	0	83	0.09	0.47				7.5	22.4	17.8	4.9	46.8			0	0	0	0	0	0	0	0	0	1	1	5	3	2	4	19	13
186	1	1	0	0	0	1	0	0	1	0	0	1	2.61	4.45	127	105	0.84	0.13	32.2	0.3	0.7	168	229	48	11.6	18.6	10.8	3.07	52.1	0.06		0	0	0	0	0	0	0	0	0	1	1	6	2	2	7	36	12
187	1	1	0	0	0	0	0	0	0	0	0	0	3.76	4.91	149	203	0.77	0.45	20.6	0.1	0.2	163	206	183	21	24	15.8	4.73	15.6			0	0	0	0	0	0	0	0	1	0	0	11	11	2	10	13	10
188	1	0	0	0	0	1	0	0	0	0	0	1	5.63	4.67	142	228	1.92	0.43	34.2	0.14	0.24	168	226	62	159.8	93.2	129.5	2.88	62.1	0.16		0	0	0	0	0	0	0	0	0	0	0	12	8	2	2	31	6
189	1	0	0	1	0	0	1	0	0	0	0	1	5.07	4.66	140	149	0.96	0.22	18.9	0.1	0.3	165	214	62	16.2	37	24.4	1.71	76.3		41	0	0	0	0	0	0	0	0	0	0	0	13	4	2	5	14	10
190	1	1	1	1	1	0	0	0	1	0	0	0	5.02	4.95	149	140	0.62	0.45	12.4	2.69	7.34	239	313	160	24.5	38.3	17.2	4.91	82.9			0	0	0	0	0	0	0	0	0	0	0	15	15	2	10	14	10
191	1	1	0	1	0	1	0	0	0	0	0	1	4.44	4.63	103	170	0.26	0.32	5.9	0.75	5.29	100	120	152	9.5	21.7	16	3.3	45.2	0.09		0	0	0	0	0	0	0	0	0	0	0	17	16	3	9	33	13
192	1	0	0	0	0	0	1	0	0	0	0	1	7.04	4.42	132	251	0.58	1.06	8.2	0.24	0.15	43.6	101	137	18.2	24.8	44.1	5.55	114.3	0.17		1	0	0	1	1	0	0	0	0	0	0	12	1	3	1	31	20
193	1	0	0	1	0	0	0	0	1	1	0	0	5.07	4.5	127	149	0.63	0.24	12.4	1.24	0.41	172	225	39	10.9	17.3	9.6	3.87	54.9	0.05	28	0	0	0	0	0	0	0	0	0	0	0	9	9	2	7	28	9
194	1	0	0	0	0	0	0	0	0	0	0	0	9.34	5.12	120	177	0.45	0.98	4.9	0.35	3.92	72.9	115	163	14.9	26.4	19.5	5.32	51.8			0	0	0	0	0	0	0	0	0	0	0	7	5	2	6	27	8
195	1	1	1	0	0	0	0	0	0	0	0	0	4.76	4.04	118	128	1.14	0.68	23.9	0.1	0.13	272	323	77	18.8	41	9.9	59.3	3.45	0.02	74	0	0	0	0	0	0	0	0	0	0	0	13	13	3	6	27	6
196	0	1	1	0	0	0	0	0	0	0	0	0	3.17	3.91	117	246	0.62	0.23	19.6	1.34	7.54	165	189	56	30.6	37.9	11.8	3.62	59	0.04	18	0	0	0	0	0	0	0	0	0	0	0	10	10	2	4	25	4
197	1	1	0	1	0	0	0	0	0	0	0	1	2.76	3.99	121	216	1.34	0.14	48.5	0.29	1.42	161	35	11.9	19.3	19	22	3.7	45.1		30.2	1	0	0	0	0	0	0	0	0	0	0	16	6	3	1	34	9
198	1	1	0	1	0	0	0	0	0	0	0	0	7.21	4.73	117	228	2.78	0.64	38.6	0.15	1.45				25.1	32.9	29	2.9	42.6			1	0	0	0	0	0	0	0	0	0	0	12	7	2	9	30	25
199	1	1	0	0	0	0	0	0	0	0	0	1	4.29	4.58	130	154	1.24	0.44	28.9	0.26	0.13	171	242	80	38	42.5	39	4.3	50.9	0.06	29.74	1	0	0	0	0	0	0	0	0	0	0	8	3	2	1	27	16
200	1	1	1	0	0	0	1	0	0	1	0	0	8.81	5.63	165	178	1.14	0.71	12.9	0.1	0.46	179	237	83	64.5	33.5	165.2	5.52	58.6	0.18	32	0	0	0	0	0	0	0	1	0	0	0	11	11	2	7	25	7
201	0	1	1	1	0	0	0	0	0	0	0	0	5.09	4.95	161	216	0.85	0.43	16.7	0.34	3.14	261	391	149	70.5	73	185.6	6.72	74.1	0.09		0	0	0	0	0	0	0	0	0	0	0	13	12	2	10	29	12
202	0	1	0	1	0	0	1	0	0	0	0	1	4.67	4.28	127	149	1.21	0.42	25.9	0.52	0.2	206	270	41.9	24.7	40.4	51	4.86	46.3	0.08	42.7	0	0	0	0	0	0	0	0	0	0	0	12	10	3	6	26	10
203	1	1	0	1	0	0	0	0	1	1	0	1	3.86	3.56	106	248	1.02	0.31	26.4	0.3	2.42	36.6	136	10.3	22.8	28.9	15.1	3.19	47.5	0.05	43.7	0	0	0	0	0	0	0	0	0	0	0	10	10	2	12	13	12
204	0	1	1	0	0	0	1	0	0	0	0	0	6.47	5.15	145	208	0.96	0.48	14.8	0.26	4.09	232	313	91	31.6	42.1	39	2.9	48.9	0.03	30.76	0	0	0	0	0	0	0	0	0	0	0	16	16	3	9	25	10
205	1	1	1	0	0	0	1	1	1	0	0	1	4.36	5.03	157	163	1.15	0.71	26.4	0.48	1.51	129	185	98	15.1	17.8	13.2	1.97	56.5	0.04	8	0	0	0	0	0	0	0	0	0	0	0	11	7	2	7	24	11
206	1	0	0	1	0	0	0	0	0	0	0	0	10.49	4.61	89	337	1.08	1.09	10.3	0.1	0.1	118	166	100.9	62.1	64.4	22.1	4.38	69.5	0.08		1	0	0	0	0	0	0	0	0	0	0	5	1	2	1	14	7
207	1	1	1	0	0	0	0	0	0	1	0	0	3.72	4	116	158	0.08	0.12	2.2	4.35	10.98	92	135	94	9.5	14.2	25.5	7.88	60.8	1.32	42	0	0	0	0	0	0	0	0	0	1	0	3	3	2	2	28	1
208	1	1	0	0	0	0	0	0	0	1	0	0	5.37	5.12	161	133	1.25	0.74	23.3	0.24	1.29	160	212	140	181.3	48.4	34	3.4	79.2	0.08	5	0	0	0	0	0	0	0	0	0	0	0	6	6	2	4	23	4
209	1	1	1	0	0	0	0	0	0	1	0	0	5.19	4.1	116	219	0.56	0.36	10.8	0.93	11.4	267	382	234.6	33.4	51.5	32.2	2.9	49.7	0.05	20.4	1	1	0	0	0	0	0	0	0	0	0	9	9	2	5	12	5
210	0	1	0	1	0	0	0	0	0	0	0	0	9.97	4.24	126	167	0.97	0.36	9.8	0.31	9.59	160	187	18	34.3	22.9	38.2	4.57	57.4	0.05	72	0	0	0	0	0	0	0	0	0	0	0	11	10	2	7	35	13
211	1	1	1	1	0	0	0	0	0	0	0	1	5.97	4.05	115	173	1.05	0.59	17.6	0.23	1.71	106	148	30.5	22.9	45	29	4.94	56.7	0.05	54	0	0	0	0	0	0	0	0	0	0	0	10	10	2	12	11	10
212	1	0	0	0	0	0	1	0	0	0	0	1	8.09	4.31	133	183	0.57	0.27	7	0.88	5.05	424	625	38.7	32.6	64.4	248.2	5.69	71.3	0.26	40.7	0	0	0	0	0	0	0	0	0	0	0	24	22	3	10	31	16
213	1	0	0	1	0	0	1	0	0	1	0	0	2.67	4.81	108	232	0.78	0.29	29.2	0.1	0.23	143	186	70	7	17.6	8	2.9	49.6	0.04	30.8	0	0	0	0	0	0	0	0	0	0	0	4	3	2	3	21	3
214	1	1	1	0	0	1	1	0	1	0	0	1	8.04	5.53	161	183	0.88	0.36	10.9	0.18	0.66	158	202	23	7	14.8	17	6.9	65	0.12	1910	0	0	0	0	0	0	0	0	0	0	0	12	8	3	4	26	8
215	1	1	0	0	0	0	0	0	0	0	0	1	3.8	2.99	92	157	0.68	0.37	17.9	0.48	0.47	125	160	261	13.4	18	8.1	23.4	165	0.08	243.6	1	1	0	0	0	1	0	0	0	0	0	7	3	2	1	23	7
216	1	0	0	1	0	0	0	0	0	0	0	0	6.85	2.99	75	199	1.02	0.4	14.9	0.95	4.1	156	202	101	12.5	17.7	23.4	29.9	605.9	0.94	230.9	1	1	0	0	0	0	1	0	0	0	0	14	7	2	7	25	9
217	1	0	0	0	0	0	0	0	0	0	0	0	3.29	4.23	135	103	0.9	0.43	27.4	0.92	1.6	106	140	57	12.9	15.2	18.5	4.51	85.6	0.04	117	1	0	0	0	0	0	0	0	0	0	0	14	4	2	1	23	16
218	1	1	1	1	0	1	1	0	1	0	0	0	6.19	4.07	118	235	0.56	0.25	9	2.56	2.21	191	258	756	23.9	29.6	18	3.2	46.9	0.04	148.2	0	0	0	0	0	0	0	0	0	0	0	7	7	2	10	22	7
219	1	1	1	0	0	0	0	0	1	0	0	0	3.36	4.26	130	136	1.49	0.33	44.3	0.3	1.55	162	219	63	33.4	29.7	89.8	3.98	70	0.06	191.4	0	0	0	0	0	0	0	0	0	0	0	7	3	2	2	25	11
220	1	1	1	1	0	0	1	0	0	0	0	0	3.86	4.23	129	117	1.13	0.35	29.3	0.74	1.77	214	304	507	25.3	19.9	29.6	3.95	49.4	0.07	962.6	1	0	0	0	0	1	0	0	0	0	0	13	7	3	7	22	9
221	1	1	1	0	0	0	0	0	0	0	0	0	4.41	4.12	126	142	2.03	0.59	46	0.48	0.35	109	132	77.9	17.5	30.3	23.7	9.27	70	0.05	75.9	1	0	0	0	0	0	0	0	0	0	0	11	1	3	3	23	7
222	1	1	1	0	0	0	1	0	0	0	0	0	3.54	4.66	146	127	0.21	0.24	5.9	1.1	20.3	264	352	187	14.8	25	15.4	7.26	86.3	1.07	660	1	1	0	0	0	0	1	0	0	0	0	16	11	2	5	23	18
223	1	0	0	0	0	0	1	0	1	0	0	0	6.91	4.53	138	95	1.73	0.97	25	0.42	0.68	220	283	237	18.7	34.2	17.6	3.99	61.3	0.02		1	1	0	0	0	0	0	1	0	0	0	12	6	2	4	9	10
224	0	0	0	1	0	0	0	0	0	0	0	1	6.69	3.84	107	371	2.3	0.36	34.4	0.43	1.47	136	180	58	16.3	16.4	15.2	3.64	50	0.03		0	0	0	0	0	0	0	0	0	1	0	7	7	2	6	9	6
225	1	0	0	1	0	1	0	0	0	0	0	0	5.75	4.55	137	299	1.79	0.25	31.1	1.05	4.82	163	215	41	10.9	26	16.9	3	63.9			0	0	0	0	0	0	0	0	0	0	0	5	4	2	14	13	6
226	0	0	0	0	0	0	0	0	1	0	0	0	2.65	4.03	127	142	0.94	0.18	35.7	0.53	3.12	176	226	55	17.6	22.7	20.9	3.7	75.2	0.04		0	0	0	0	0	0	0	0	0	1	0	5	5	2	7	17	8
227	1	0	0	0	0	1	0	0	0	0	0	0	3.16	4	127	169	0.7	0.09	22.2	0.26	2.78	103	138	96	26.1	27.1	56.6	3.15	51.4	0.18	46	0	0	1	0	0	1	0	0	0	0	0	8	3	2	4	24	10
228	1	0	0	0	0	0	0	0	0	1	0	0	8.41	3.87	122	175	1.25	0.63	14.9	0.1	0.1	97	113	62	18.4	19.9	24.9	2.51	52	0.04	52	0	0	0	0	0	0	0	0	0	0	0	6	2	2	1	34	15
229	1	1	1	1	0	1	0	0	0	0	0	0	6.02	3.7	117	147	1.18	0.76	19.6	6.1	5.2	158	198	61	7.7	15.9	9.4	14.45	755.2			1	0	0	0	0	0	1	0	1	0	0	17	4	4	9	20	22
230	0	0	0	1	0	0	0	0	0	0	0	1	3.43	3.55	116	204	1.26	0.34	36.7	4.37	2.57	311	453	269	33.3	37.6	22.8	4.17	41.6	0.1	57	1	1	1	0	0	1	0	0	0	0	0	11	8	2	14	33	11
231	1	1	0	0	0	0	0	0	1	0	0	0	4.78	5.16	156	160	0.79	0.32	16.5	0.63	2.22				18.5	20.2	18	3.8	65.1			0	0	0	0	0	0	0	0	0	0	0	3	3	2	6	17	6
232	1	0	0	1	0	0	0	0	0	0	0	1	2.62	3.57	112	139	0.78	0.48	29.8	0.2	0.32				18.4	29.4	31.6	3.97	52.8	0.05		0	0	0	0	0	0	0	0	0	0	0	2	2	2	10	7	10
233	1	1	0	0	0	0	0	0	0	0	0	0	7.86	3.44	118	184	2.24	1.11	28.5	1.41	6.21	209	262	152.9	42	42.1	58.9	3.33	45.3	0.06	355	0	1	0	1	0	1	1	0	0	0	0	12	1	4	1	55	55
234	0	0	0	1	0	0	1	0	0	0	0	0	7.15	4.72	141	202	0.77	0.85	10.8	1.89	7.08	189	252	145	15.2	29.4	26.3	8.07	90.9	0.1		1	0	0	0	0	0	0	0	0	0	0	17	15	3	11	20	19
235	1	1	1	0	0	0	0	0	0	0	0	0	6.37	4	126	173	0.8	0.37	12.5	0.42	3.67	158	201	94.9	13.5	19.6	31.8	5.73	59			1	0	0	0	0	0	0	0	0	0	0	24	1	4	2	26	15
236	0	1	0	0	0	0	1	0	0	0	0	1	11.4	4.17	125	211	2.01	0.83	17.6	0.1	0.54	96	126	57	8.7	14	10	5.8	51.3	0.02	8.88	0	0	0	0	0	0	0	0	0	0	0	3	3	2	3	19	1
237	1	1	0	1	0	0	0	0	0	0	0	0	4.8	4.15	120	220	2.03	0.25	27.1	0.4	0.54				13.1	11.8	10.7	3.84	46	0.02	16	0	0	0	0	0	0	0	0	0	0	0	2	2	2	3	19	2
238	0	1	0	0	0	0	0	0	0	0	0	0	5.13	5.13	138	186	2.68	0.53	40.4	0.54	0.5	96	1.5	25	7.5	15	8.9	4.41	67.6	0.01	68	0	0	0	0	0	0	0	0	0	0	1	5	1	2	1	19	14
239	1	1	0	0	0	0	0	0	0	0	0	1	6.14	7.18	140	142	2.35	0.84	38.3	0.1	2.48	106	133	70	20.6	20	26.4	3.99	66.7	0.05		0	0	0	0	0	0	0	0	0	0	0	3	1	2	3	19	7
240	1	1	1	0	0	0	1	0	0	0	0	0	7.32	4.96	138	196	0.48	0.39	11.7	0.4	6.49	177	197	58	17.3	14	25.9	7.05	78.2	0.03		0	0	0	0	0	0	0	0	0	0	0	13	2	3	1	19	22
241	0	0	0	0	0	0	0	0	0	0	0	0	9.3	4.75	142	314	0.91	0.63	9.7	0.3	0.13				18.6	23	19	2.24	57.7			0	0	0	0	0	0	0	0	0	0	0	2	1	2	1	19	4
242	1	0	0	0	0	0	0	0	0	0	0	0	3.44	4.5	139	105	1.16	0.48	41.9	0.4	0.54	89	107	91	22.2	20.7	16.3	6.6	77.4	0.01	57	0	0	0	0	0	0	0	0	0	0	0	3	1	2	1	19	7
243	0	1	1	0	0	0	0	0	0	0	0	0	5.21	4.22	121	371	2.56	0.28	49	0.1	0.01	80	99	47	10.6	13.8	21.6	2.91	64.8	0.03		0	0	0	0	0	0	0	0	0	0	0	4	4	2	1	18	2
